# Supplementary material for: Optimizing Therapeutics for Intratumoral Cancer Treatments: Antiproliferative Vanadium Complexes in Glioblastoma
Source: Int J Mol Sci. 2025 Jan 24;26(3):994. doi: 10.3390/ijms26030994 (PMC11817060; doi:10.3390/ijms26030994)
Supplement: Supplementary file 1 [file ijms-26-00994-s001.zip]

Archive with 1 entries (1 files):
- ijms-3393661-supplementary.pdf
